# Supplementary material for: CircCDKN2B-AS1 interacts with IMP3 to stabilize hexokinase 2 mRNA and facilitate cervical squamous cell carcinoma aerobic glycolysis progression
Source: J Exp Clin Cancer Res. 2020 Dec 11;39:281. doi: 10.1186/s13046-020-01793-7 (PMC7731507; doi:10.1186/s13046-020-01793-7)
Supplement: Supplementary file 2 — Additional file 2: Table S2. Sequences of primers, probes, siRNAs and peptides. [file 13046_2020_1793_MOESM2_ESM.xlsx]

## Sheet: primers
primers
18s-qF	TTAATTCCGATAACGAACGAGA
18s-qR	CGCTGAGCCAGTCAGTGTAG
actin-F	TTGTTACAGGAAGTCCCTTGCC
actin-R	ATGCTATCACCTCCCCTGTGTG
GAPDH-F	TCACCACCATGGAGAAGGC
GAPDH-R	GCTAAGCAGTTGGTGGTGCA
L-CDKN2B-AS1F	CGCTCCGCTCCTCTTCTAGA
L-CDKN2B-AS1R	GTGTCCAGATGTCGCGTCA
CDKN2B-AS1F（convergent）	TAGGTGTGCTGGAATCCTTTC
CDKN2B-AS1R（convergent）	CCTCTGATGGTTTCTTTGGAGTTAG
circCDKN2B-AS1F（Divergent）	TCAGTAGAGGAAGTGGCAGGAA
circCDKN2B-AS1R（Divergent）	TGATGCTTGAACCCTCTCTTTCCA
circFANCB（Divergent）	GCTTGGTTGTTGGAGTGAAAACT
circFANCB（Divergent）	TGCAATCTGATGGTTCACTCGA
circTHSD4F（Divergent）	TGTTGGACCCCTCTGAATGT
circTHSD4R（Divergent）	TTGCTGCACTCAGACCACTC
circEPSTL1F（Divergent）	ACAGAAACAACAACTCCAGCTGA
circEPSTL1R（Divergent）	TTGGTGCTATCAAGGTGTATGCA
circOBSL1F（Divergent）	AGGACTCAGCTGCCCTCACA
circOBSL1R（Divergent）	ACCATCATCGTCTGCCTTCA
Full-length1F	GGTGGAGAACTTCAGTAGAGGA
Full-length1R	CTGTTACCTCTGATGGTTTCTTTGG
Full-length2F	CAGGTGGAGAACTTCAGTAGAGG
Full-length2R	TTACCTCTGATGGTTTCTTTGGAG
3'HK2F	CCCGCCAGAAGACATTAG
3'HK2R	TCGCTCCATTTCTACCTTCATC
HK2F	GCTCAAGACAAGGGGCATCT
HK2R	GTCGTCACAGGTGCTCTCAA
MY09	CGTCCAAAAGGAAACTGAGC
MY11	GCACAGGGACATAACAATGG
ENO1F	CCTGCTGTGACCCATGATGT
ENO1R	GCATTGGAACTCTCGACCCA
PGK1F	GCACAGCCCCTAAGTCAACT
PGK1R	GTTCCTGGCACTGCATCTCT
PKMF	AGAAAGGTGCCGACTTCCTG
PKMR	GCTCGACCCCAAACTTCAGA
IMP3F1	ACGAAATATCCCGCCTCATTTAC
IMP3R1	GCAGTTTCCGAGTCAGTGTTCA
siRNAs
siRNAs	sense（5'-3'）	antisense（5'-3'）
si-circCDKN2B-AS1-1（siRNA1）	GACCAGUGACUUAGUGUCCTT	GGACACUAAGUCACUGGUCTT
si-circCDKN2B-AS1-2 (siRNA2)	CCAGUGACUUAGUGUCCCUTT	AGGGACACUAAGUCACUGGTT
siIMP3-1	GCAGGAAUUGACGCUGUAUTT	AUACAGCGUCAAUUCCUGCTT
siIMP3-2	CCUUGAAAGUAGCCUAUAUTT	AUAUAGGCUACUUUCAAGGTT
siHK2	GCAGAAGGUUGACCAGUAUTT	AUACUGGUCAACCUUCUGCTT
probes
FISH probe	CY3-CAAAAGGGACACTAAGTCACTGGT
RNA-pulldown probe	Biotin-CAAAAGGGACACTAAGTCACTGGT
RNA-pulldown oligo probe	Biotin-TGATGTCTAGCGCTTGGGCTTTG
Northern Blot probe	DIG-TTTGGGAATGAGGAGCACAGTGATTAAACTGGGGCCATTCATATGAGAGTTTAAGAACTCAGACCAGTGACTTAGTGTCCCTTTTGATGAGAAGAATAAGCCTCATT
