# Supplementary material for: CircCDKN2B-AS1 interacts with IMP3 to stabilize hexokinase 2 mRNA and facilitate cervical squamous cell carcinoma aerobic glycolysis progression
Source: J Exp Clin Cancer Res. 2020 Dec 11;39:281. doi: 10.1186/s13046-020-01793-7 (PMC7731507; doi:10.1186/s13046-020-01793-7)
Supplement: Supplementary file 8 — Additional file 8: Table S4. All proteins verified by mass spectrometry analysis. [file 13046_2020_1793_MOESM8_ESM.xlsx]

## Sheet: Sheet1
Identification number of the main protein	A detailed description of the protein name	Peptide coverage	Total number of identified peptides	The number of peptides matching to the secondary spectrum	Number of unique peptides	Amino acid residue base	Molecular weight of protein	The isoelectric point of the protein	The Sequest program scores	Number of assigned protein groups
P11021	Endoplasmic reticulum chaperone BiP OS=Homo sapiens OX=9606 GN=HSPA5 PE=1 SV=2	30	15	60	13	654	72.3	5.16	161.88	1
A0A0G2JIW1	Heat shock 70 kDa protein 1B OS=Homo sapiens OX=9606 GN=HSPA1B PE=1 SV=1	36	18	53	16	642	70.1	5.66	142.08	1
P05165	Propionyl-CoA carboxylase alpha chain, mitochondrial OS=Homo sapiens OX=9606 GN=PCCA PE=1 SV=4	34	20	50	20	728	80	7.52	130.39	1
P11142	Heat shock cognate 71 kDa protein OS=Homo sapiens OX=9606 GN=HSPA8 PE=1 SV=1	37	19	48	9	646	70.9	5.52	132.08	1
P60709	Actin, cytoplasmic 1 OS=Homo sapiens OX=9606 GN=ACTB PE=1 SV=1	40	10	47	10	375	41.7	5.48	109.61	1
P12956	X-ray repair cross-complementing protein 6 OS=Homo sapiens OX=9606 GN=XRCC6 PE=1 SV=2	33	16	31	16	609	69.8	6.64	80.31	1
P05187	Alkaline phosphatase, placental type OS=Homo sapiens OX=9606 GN=ALPP PE=1 SV=2	24	8	22	8	535	57.9	6.29	50.22	1
A0A087X0X3	Heterogeneous nuclear ribonucleoprotein M OS=Homo sapiens OX=9606 GN=HNRNPM PE=1 SV=1	14	9	20	4	730	77.5	8.78	49.68	1
P38646	Stress-70 protein, mitochondrial OS=Homo sapiens OX=9606 GN=HSPA9 PE=1 SV=2	24	12	19	12	679	73.6	6.16	51.26	1
P27694	Replication protein A 70 kDa DNA-binding subunit OS=Homo sapiens OX=9606 GN=RPA1 PE=1 SV=2	15	9	17	9	616	68.1	7.21	37.59	1
P35579	Myosin-9 OS=Homo sapiens OX=9606 GN=MYH9 PE=1 SV=4	9	12	16	11	1960	226.4	5.6	48.7	1
O00571	ATP-dependent RNA helicase DDX3X OS=Homo sapiens OX=9606 GN=DDX3X PE=1 SV=3	20	11	15	10	662	73.2	7.18	38.55	1
P54136	Arginine--tRNA ligase, cytoplasmic OS=Homo sapiens OX=9606 GN=RARS PE=1 SV=2	14	8	15	8	660	75.3	6.68	35.38	1
Q12931	Heat shock protein 75 kDa, mitochondrial OS=Homo sapiens OX=9606 GN=TRAP1 PE=1 SV=3	10	6	14	6	704	80.1	8.21	34.47	1
Q9UJS0	Calcium-binding mitochondrial carrier protein Aralar2 OS=Homo sapiens OX=9606 GN=SLC25A13 PE=1 SV=2	19	10	13	8	675	74.1	8.62	33.36	1
J3KNN5	Probable ATP-dependent RNA helicase DDX41 (Fragment) OS=Homo sapiens OX=9606 GN=DDX41 PE=1 SV=1	16	9	13	9	640	71.6	7.46	29.46	1
O00425	Insulin-like growth factor 2 mRNA-binding protein 3 OS=Homo sapiens OX=9606 GN=IGF2BP3 PE=1 SV=2	14	6	12	5	579	63.7	8.87	32.57	1
A0A1W2PQ51	Probable ATP-dependent RNA helicase DDX17 OS=Homo sapiens OX=9606 GN=DDX17 PE=1 SV=1	12	7	11	6	731	80.4	8.37	26.82	1
Q9NZI8	Insulin-like growth factor 2 mRNA-binding protein 1 OS=Homo sapiens OX=9606 GN=IGF2BP1 PE=1 SV=2	15	6	10	5	577	63.4	9.2	27.24	1
Q02413	Desmoglein-1 OS=Homo sapiens OX=9606 GN=DSG1 PE=1 SV=2	6	5	9	5	1049	113.7	5.03	25.11	1
Q15046	Lysine--tRNA ligase OS=Homo sapiens OX=9606 GN=KARS PE=1 SV=3	11	6	9	6	597	68	6.35	22.97	1
Q96PK6	RNA-binding protein 14 OS=Homo sapiens OX=9606 GN=RBM14 PE=1 SV=2	13	6	8	6	669	69.4	9.67	20.24	1
P46063	ATP-dependent DNA helicase Q1 OS=Homo sapiens OX=9606 GN=RECQL PE=1 SV=3	6	3	8	3	649	73.4	7.88	23.37	1
P35580	Myosin-10 OS=Homo sapiens OX=9606 GN=MYH10 PE=1 SV=3	3	4	7	3	1976	228.9	5.54	12.71	1
Q9Y6M1	Insulin-like growth factor 2 mRNA-binding protein 2 OS=Homo sapiens OX=9606 GN=IGF2BP2 PE=1 SV=2	10	4	7	3	599	66.1	8.46	19.34	1
Q14677	Clathrin interactor 1 OS=Homo sapiens OX=9606 GN=CLINT1 PE=1 SV=1	6	3	7	3	625	68.2	6.42	19.26	1
P02768	Serum albumin OS=Homo sapiens OX=9606 GN=ALB PE=1 SV=2	7	5	6	5	609	69.3	6.28	15.14	1
P09874	Poly [ADP-ribose] polymerase 1 OS=Homo sapiens OX=9606 GN=PARP1 PE=1 SV=4	5	4	6	4	1014	113	8.88	15.91	1
Q96RQ3	Methylcrotonoyl-CoA carboxylase subunit alpha, mitochondrial OS=Homo sapiens OX=9606 GN=MCCC1 PE=1 SV=3	10	5	6	5	725	80.4	7.78	14.17	1
P14923	Junction plakoglobin OS=Homo sapiens OX=9606 GN=JUP PE=1 SV=3	7	4	5	4	745	81.7	6.14	10.38	1
E7EX44	Caldesmon OS=Homo sapiens OX=9606 GN=CALD1 PE=1 SV=1	8	3	5	3	557	64.1	7.02	10.21	1
P15924	Desmoplakin OS=Homo sapiens OX=9606 GN=DSP PE=1 SV=3	1	4	4	4	2871	331.6	6.81	8.86	1
P17812	CTP synthase 1 OS=Homo sapiens OX=9606 GN=CTPS1 PE=1 SV=2	8	4	4	4	591	66.6	6.46	5.86	1
Q8N1G4	Leucine-rich repeat-containing protein 47 OS=Homo sapiens OX=9606 GN=LRRC47 PE=1 SV=1	7	3	4	3	583	63.4	8.28	11.15	1
Q9H2D6	TRIO and F-actin-binding protein OS=Homo sapiens OX=9606 GN=TRIOBP PE=1 SV=3	1	3	3	3	2365	261.2	8.48	4.48	1
